# Supplementary material for: Changes in Motor, Functional Independence, and Gait Recovery After Incomplete Spinal Cord Injury with Transcutaneous Spinal Cord Stimulation: A Randomized Controlled Trial with a Partial Crossover Design
Source: Biomedicines. 2026 May 27;14(6):1214. doi: 10.3390/biomedicines14061214 (PMC13296979; doi:10.3390/biomedicines14061214)
Supplement: Supplementary file 1 [file biomedicines-14-01214-s001.zip]

Archive with 1 entries (1 files):
- biomedicines-4301501-supplementary.pdf
